# Supplementary material for: Evaluation of droplet deposition parameters based on the Genetic-Otsu algorithm
Source: PeerJ. 2024 Sep 18;12:e18036. doi: 10.7717/peerj.18036 (PMC11416086; doi:10.7717/peerj.18036)
Supplement: Supplemental Information 1 [file peerj-12-18036-s001.zip]

Archive with 2 entries (2 files):
- Coverage.xlsx
- Density.xlsx
